# Supplementary material for: Indoor residual spraying with micro-encapsulated pirimiphos-methyl (Actellic® 300CS) against malaria vectors in the Lake Victoria basin, Tanzania
Source: PLoS One. 2017 May 10;12(5):e0176982. doi: 10.1371/journal.pone.0176982 (PMC5425192; doi:10.1371/journal.pone.0176982)
Supplement: S1 Table — (XLS) [file pone.0176982.s001.xls]

## Sheet: COLL, 2014
DISTRICT	VILLAGE	SUB-VILLAGE	CDC TRAP		CLAY POT
			FED	UNFED	FED	UNFED
SENGEREMA	KATUNGURU	MWAMBAO
		SOKONI
CHATO	BUKAMIRA	BUKAMIRA
		NYANGWE “A”
MULEBA	KASHANDA	KAGOGO
		KAGOGO
KARAGWE	KITWECHENKULA	KANKU
		BWEYENDEZI
UKEREWE	BUKINDO	GULION
		STOONI
TARIME	SURUBU	KOMASWA
		BUGUBA
SERENGETI	NATTAMBISSO	MAJENGO
		MOBEBONDA
Sub-Total
Total
DISTRICT	VILLAGE	SUB-VILLAGE	CDC TRAP		CLAY POT
			FED	UNFED	FED	UNFED
SENGEREMA	KATUNGURU	MWAMBAO	0	23	0	9
		SOKONI	0	5	0	11
CHATO	BUKAMIRA	BUKAMIRA	6	9	6	4
		NYANGWE “A”	7	7	2	5
MULEBA	KASHANDA	KAGOGO
		KAGOGO
KARAGWE	KITWECHENKULA	KANKU
		BWEYENDEZI
UKEREWE	BUKINDO	GULION	0	79	0	0
		STOONI	0	83	0	0
TARIME	SURUBU	KOMASWA	0	41	0	7
		BUGUBA	0	11	0	1
SERENGETI	NATTAMBISSO	MAJENGO	0	0	0	0
		MOBEBONDA	0	3	0	0
Sub-Total			29	289	9	63
Total			318		72
	MARCH, 2014
DISTRICT	VILLAGE	SUB-VILLAGE	CDC TRAP		CLAY POT
			FED	UNFED	FED	UNFED
SENGEREMA	KATUNGURU	MWAMBAO	0	7	0	10
		SOKONI	2	13	0	10
CHATO	BUKAMIRA	BUKAMIRA	7	10	5	2
		NYANGWE “A”	9	4	5	4
MULEBA	KASHANDA	KAGOGO	1	2	0	2
		KAGOGO
KARAGWE	KITWECHENKULA	KANKU	30	8	21	21
		BWEYENDEZI	22	30	30	0
UKEREWE	BUKINDO	GULION	0	64	0	0
		STOONI	0	55	0	0
TARIME	SURUBU	KOMASWA	0	9	0	1
		BUGUBA	1	6	0	0
SERENGETI	NATTAMBISSO	MAJENGO	0	3	0	1
		MOBEBONDA	0	4	0	3
Sub-Total			72	215	61	54
Total			287		115
2014-04-01
DISTRICT	VILLAGE	SUB-VILLAGE	CDC TRAP		CLAY POT
			FED	UNFED	FED	UNFED
SENGEREMA	KATUNGURU	MWAMBAO	0	4	0	11
		SOKONI	0	0	1	2
CHATO	BUKAMIRA	BUKAMIRA	9	11	4	3
		NYANGWE “A”	11	11	1	12
MULEBA	KASHANDA	KAGOGO	0	5	0	2
		KAGOGO
KARAGWE	KITWECHENKULA	KANKU	28	23	19	27
		BWEYENDEZI	9	30	4	28
UKEREWE	BUKINDO	GULION	0	21	0	0
		STOONI	0	19	0	0
RORYA	OCHUNA	RATA	0	8	0	13
		RANJIRA	0	18	1	11
SERENGETI	NATTAMBISSO	MAJENGO	0	8	0	1
		MOBEBONDA	0	3	0	3
Sub-Total			57	161	30	113
Total			218		143
2014-05-01
DISTRICT	VILLAGE	SUB-VILLAGE	CDC TRAP		CLAY POT
			FED	UNFED	FED	UNFED
SENGEREMA	KATUNGURU	MWAMBAO	0	2	0	2
		SOKONI	5	21	2	10
MULEBA	KASHANDA	KAGOGO A	0	1	0	2
		KAGOGO B	0	0	1	3
KARAGWE	KITWECHENKULA	KANKU	7	14	12	35
		BWEYENDEZI	8	17	12	34
UKEREWE	BUKINDO	GULION	0	14	0	0
		STOONI	0	16	0	0
RORYA	OCHUNA	RATA	0	32	0	13
		RANJIRA	0	15	3	0
SERENGETI	NATTAMBISSO	MAJENGO	0	4	0	0
		MOBEBONDA	0	2	0	1
Sub-Total			20	138	30	100
Total			158		130					1-10 May 2014	16.9646	34.0328
										11-20 May 2014	13.3315	27.7202
										21-31 May 2014	1.56541	19.6142
2014-06-01											10.6205
DISTRICT	VILLAGE	SUB-VILLAGE	CDC TRAP		CLAY POT
			FED	UNFED	FED	UNFED
SENGEREMA	KATUNGURU	MWAMBAO	0	2	0	5				1-10 Jul 2014	0.225907	3.07718
		SOKONI	1	5	0	5				11-20 Jul 2014	0.0698867	3.41314
MULEBA	KASHANDA	KAGOGO A	0	2	1	2				21-31 Jul 2014	11.5884	4.25421
		KAGOGO B	0	0	0	3					3.9614
KARAGWE	KITWECHENKULA	KANKU	21	41	28	54
		BWEYENDEZI	26	34	6	31
UKEREWE	BUKINDO	GULION	0	4	0	0				1-10 Jun 2014	19.1146	12.2185
		STOONI	0	5	0	0				11-20 Jun 2014	6.93041	6.62835
RORYA	OCHUNA	RATA	0	43	0	22				21-30 Jun 2014	1.45426	3.61836
		RANJIRA	1	21	0	13					9.16642
SERENGETI	NATTAMBISSO	MAJENGO	0	2	0	0
		MOBEBONDA	0	2	0	1
Sub-Total			49	161	35	136
Total			210		171
										1-10 May 2014	14.378	38.5416
										11-20 May 2014	12.3523	34.6726
2014-07-01										21-31 May 2014	3.50079	25.1134
DISTRICT	VILLAGE	SUB-VILLAGE	CDC TRAP		CLAY POT						10.077
			FED	UNFED	FED	UNFED
SENGEREMA	KATUNGURU	MWAMBAO	0	4	0	3
		SOKONI	0	4	0	3				1-10 Jul 2014	0.020446	1.48363
MULEBA	KASHANDA	KAGOGO A	0	0	0	0				11-20 Jul 2014	2.52652	1.82263
		KAGOGO B	0	0	0	1				21-31 Jul 2014	7.23498	2.31708
KARAGWE	KITWECHENKULA	KANKU	7	17	9	11					3.26065
		BWEYENDEZI	12	18	36	41
UKEREWE	BUKINDO	GULION	0	4	0	0
		STOONI	0	5	0	0
RORYA	OCHUNA	RATA	0	40	0	19
		RANJIRA	0	10	0	4				1-10 Jun 2014	25.2101	14.4328
SERENGETI	NATTAMBISSO	MAJENGO	0	0	0	0				11-20 Jun 2014	2.61834	6.46323
		MOBEBONDA	0	0	0	0				21-30 Jun 2014	0.213635	2.3562
Sub-Total			19	102	45	82					9.34737
Total			121		127
OCTOBER, 2014										1-10 May 2014	58.6836	62.1269
DISTRICT	VILLAGE	SUB-VILLAGE	CDC TRAP		CLAY POT					11-20 May 2014	40.744	59.099
			FED	UNFED	FED	UNFED				21-31 May 2014	16.4017	47.1716
SENGEREMA	KATUNGURU	MWAMBAO	11	12	3	12					38.6098
		SOKONI	6	20	3	10
MULEBA	KASHANDA	KAGOGO A	0	17	0	5
		KAGOGO B	1	12	0	27				1-10 Jul 2014	2.68346	7.79994
KARAGWE	KITWECHENKULA	KANKU	9	14	22	27				11-20 Jul 2014	11.9184	7.07717
		BWEYENDEZI	9	32	30	38				21-31 Jul 2014	17.2037	7.97906
UKEREWE	BUKINDO	GULION	1	7	0	0					10.6019
		STOONI	0	6	0	0
RORYA	OCHUNA	RATA	0	8	0	3
		RANJIRA	1	10	0	4				1-10 Jun 2014	29.9452	30.6566
SERENGETI	NATTAMBISSO	MAJENGO	0	6	0	3				11-20 Jun 2014	8.93729	17.0599
		MOBEBONDA	5	0	3	0				21-30 Jun 2014	0.13462	10.1703
Sub-Total			43	144	61	129					13.0057
Total			187		190
									SENGEREMA
NOVEMBER, 2014									1-10 Oct 2014	11.1026
DISTRICT	VILLAGE	SUB-VILLAGE	CDC TRAP		CLAY POT				11-20 Oct 2014	13.0073
			FED	UNFED	FED	UNFED			21-31 Oct 2014	18.2368
SENGEREMA	KATUNGURU	MWAMBAO	1	8	2	5
		SOKONI	3	6	3	6
MULEBA	KASHANDA	KAGOGO A	0	0	0	2			SERENGETI
		KAGOGO B	3	22	0	34			1-10 Oct 2014	21.631
KARAGWE	KITWECHENKULA	KANKU	17	18	6	10			11-20 Oct 2014	22.2983
		BWEYENDEZI	12	18	12	6			21-31 Oct 2014	26.1674
UKEREWE	BUKINDO	GULION	11	17	0	8
		STOONI	9	19	0	7
RORYA	OCHUNA	RATA	1	13	0	12			UKEREWE
		RANJIRA	0	27	3	5			1-10 Oct 2014	18.5669
SERENGETI	NATTAMBISSO	MAJENGO	0	5	2	4			11-20 Oct 2014	20.852
		MOBEBONDA	3	4	0	9			21-31 Oct 2014	25.8282
Sub-Total			60	157	28	108
Total			217		136
									KARAGWE
									1-10 Oct 2014
December, 2014									11-20 Oct 2014
DISTRICT	VILLAGE	SUB-VILLAGE	CDC TRAP		CLAY POT				21-31 Oct 2014
			FED	UNFED	FED	UNFED
SENGEREMA	KATUNGURU	MWAMBAO	5	18	6	20
		SOKONI	6	17	14	28
MULEBA	KASHANDA	KAGOGO A	1	14	1	27
		KAGOGO B	1	0	0	0
KARAGWE	KITWECHENKULA	KANKU	9	11	19	17
		BWEYENDEZI	17	20	22	28
UKEREWE	BUKINDO	GULION	7	53	2	17				24.4996	20.0344
		STOONI	6	45	3	24				65.4283	24.1112
RORYA	OCHUNA	RATA	0	36	0	33				32.8327	29.3716
		RANJIRA	0	30	1	8				19.807	30.6567
SERENGETI	NATTAMBISSO	MAJENGO	0	8	0	2				72.2836	27.9049
		MOBEBONDA	8	0	6	0				29.9594	25.5246
Sub-Total										23.3392	25.0611
Total										12.7233	25.9008
										45.3776	26.9643
										5.84181	25.0825
										5.21383	26.5187
										19.7106	25.2022
