# Supplementary material for: Indoor residual spraying with micro-encapsulated pirimiphos-methyl (Actellic® 300CS) against malaria vectors in the Lake Victoria basin, Tanzania
Source: PLoS One. 2017 May 10;12(5):e0176982. doi: 10.1371/journal.pone.0176982 (PMC5425192; doi:10.1371/journal.pone.0176982)
Supplement: S2 Table — (XLS) [file pone.0176982.s002.xls]

## Sheet: Bioassay data 2014
LastDateIRSdone	DateofBioassay	WeekspostIRS	District	Village	insecticidesprayed	Mud1	Mud2	Cement_unpainted1	Cement_unpainted2	Oil_Painted1	Oil_Painted2	Wood_unpainted1	Wood_unpainted2
						%KD	24h %mortality	%KD	24h %mortality	%KD	24h %mortality	%KD	24h %mortality
15/3/2014	29/3/2014	2	Ukerewe	Bukindo	Actellic	100	100	100	100	100	100	100	100
15/3/2014	13/5/2014	8	Ukerewe	Bukindo	Actellic	55	92.5	47.5	97.5	67.5	100	92.5	67.5
15/3/2014	2014-07-08	21	Ukerewe	Bukindo	Actellic	30	100	45	67.5	67.5	85	5	40
15/3/2014	2014-11-09	26	Ukerewe	Bukindo	Actellic	17.5	85	25	95	15	80	10	100
15/3/2014	2014-07-10	29	Ukerewe	Bukindo	Actellic	0	65	5	100	7.5	100	12.5	100
15/3/2014	30/10/2014	32	Ukerewe	Bukindo	Actellic	7.5	57.5	15	67.5	7.5	47.5	5	65
15/3/2014	13/12/2014	38	Ukerewe	Bukindo	Actellic	0	90	27.5	100	20	100	2.5	85
15/3/2014	13/1/2015	43	Ukerewe	Bukindo	Actellic	12.5	32.5	7.5	12.5	15	47.5	10	32.5
25/3/2014	28/3/2014	1	Rorya	Ochuna	Actellic	100	100	100	100	100	100	100	100
25/3/2014	14/5/2014	7	Rorya	Ochuna	Actellic	12.5	100	0	100	87.5	100	100	100
25/3/2014	2014-06-08	19	Rorya	Ochuna	Actellic	72.5	77.5	100	100	85	100	100	100
25/3/2014	2014-10-09	24	Rorya	Ochuna	Actellic	2.5	62.5	82.5	100	35	97.5	92.5	100
25/3/2014	2014-06-10	28	Rorya	Ochuna	Actellic	37.5	87.5	72.5	100	30	92.5	40	97.5
25/3/2014	29/10/2014	31	Rorya	Ochuna	Actellic	17	55	65	72.5	47.5	65	92.5	100
25/3/2014	14/12/2014	37	Rorya	Ochuna	Actellic	37.5	87.5	72.5	100	5	95	40	55
25/3/2014	14/1/2015	42	Rorya	Ochuna	Actellic	0	15	32.5	57.5	5	47.5	40	57.5
20/3/2014	27/3/2014	1	Serengeti	Nattambisso	Actellic	100	100	100	100	100	100	100	100
20/3/2014	15/5/2014	8	Serengeti	Nattambisso	Actellic	97.5	100	85	100	100	100	90	100
20/3/2014	2014-05-08	20	Serengeti	Nattambisso	Actellic	22.5	100	10	100	87.5	100	47.5	100
20/3/2014	2014-09-09	25	Serengeti	Nattambisso	Actellic	7.5	97.5	5	100	62.5	100	2.5	100
20/3/2014	2014-05-10	28	Serengeti	Nattambisso	Actellic	0.5	35	2.5	100	80	85	100	52.5
20/3/2014	28/10/2014	31	Serengeti	Nattambisso	Actellic	2.5	15	12	70	57.5	65	0	85
20/3/2014	15/12/2014	38	Serengeti	Nattambisso	Actellic	0	42.5	2.5	60	0	100	12.5	72.5
20/3/2014	15/1/2015	43	Serengeti	Nattambisso	Actellic	0	57.5	0	35	17.5	100	0	25
15/3/2014	2014-09-04	3	Sengerema	Katunguru	Actellic	100	100	100	100	100	100	100	100
15/3/2014	2014-08-05	7	Sengerema	Katunguru	Actellic	100	100	100	100	100	100	100	100
15/3/2014	2014-09-08	21	Sengerema	Katunguru	Actellic	35	67.5	10	47.5	35	97.5	87.5	100
15/3/2014	2014-05-09	25	Sengerema	Katunguru	Actellic	12.5	97.5	87.5	100	10	65	45	87.5
15/3/2014	2014-09-10	30	Sengerema	Katunguru	Actellic	0	100	87.5	100	0	47.5	0	15
15/3/2014	2014-06-11	34	Sengerema	Katunguru	Actellic	7.5	100	95	100	0	100	35	100
15/3/2014	2014-08-12	38	Sengerema	Katunguru	Actellic	5	100	87.5	100	7.5	17.5	22.5	85
15/3/2014	2015-08-01	43	Sengerema	Katunguru	Actellic	0	100	55	100	7.5	27.5	0	75
