# Supplementary material for: Indoor residual spraying with micro-encapsulated pirimiphos-methyl (Actellic® 300CS) against malaria vectors in the Lake Victoria basin, Tanzania
Source: PLoS One. 2017 May 10;12(5):e0176982. doi: 10.1371/journal.pone.0176982 (PMC5425192; doi:10.1371/journal.pone.0176982)
Supplement: S3 Table — (XLS) [file pone.0176982.s003.xls]

## Sheet: Jan-14
	Month	District	Village	Sub-Village	# of Mosquito			ELISA done	Pending Elisa	Pf-CDC	Pf- Clay	Pv247	Pv210	Done PCR	Pending PCR	An. gambiae	An. arabiensis	An.parensis	An. funestus	An. rivulorum-like	PCR negative
					CDC	Clay	Total									An. Gambiae complx		An. Funesus complx
	2014-01-01	Chato	Bukamira	Bukamira	11	5	16		none	4	1					0	0	8	0	0	8
				Nyangwe A	18	10	28		none							0	0	0	0	0	28
		Karagwe	Kitwe	Bwenyendezi	48	21	69		none	1						0	0	3	1	65	1
				Kanku	36	58	94		none	1						0	0	0	0	82	12
		Muleba	Kashanda	Kagogo	8	1	9		none							0	0	2	0	5	2
							0		none
		Sengerema	Katunguru	Sokoni	14	7	21		none							5	11	0	0	0	5
				Mwambao	4	19	23		none							3	3	0	0	0	17
		Rorya	Ochuna	Rata			0		none
				Ranjira			0		none
		Serengeti	Naltambiso	Mobebonda			0		none
				Majengo			0		none
		Ukerewe	Bukindo	Stooni	196	2	198		none					20		16	2	0	0	0	2
				Gulioni	200		200	112	88	5				88		56	25	0	0	0	7
							658

## Sheet: Feb-14
	Month	District	Village	Sub-Village	# of Mosquito			ELISA done	Pending Elisa	Pf-CDC	Pf- Clay	Pv247	Pv210	Done PCR	Pending PCR	An. gambiae	An. arabiensis	An.parensis	An. funestus	An. rivulorum-like	PCR negative
					CDC	Clay	Total									An. Gambiae complx		An. Funesus complx
	2014-02-01	Chato	Bukamira	Bukamira	15	10	25		none							0	0	11	0		14
				Nyangwe A	14	7	21		none							0	0	9	1	1	10
		Karagwe	Kitwe	Bwenyendezi	4	8	12		none							0	0	0	0	8	4
				Kanku	7	10	17		none							0	0	0	0	16	1
		Muleba	Kashanda	Kagogo	24	8	32		none	1					0	1	7	0	0	0	24
							0		none												0
		Sengerema	Katunguru	Sokoni	5	11	16		none							0	0	0	0	0	16
				Mwambao	24	9	33		none							11	17	0	0	0	5
		Rorya	Ochuna	Rata	41	21	62		none		1					19	18	0	0	0	25
				Ranjira	47	9	56		none							26	15	0	0	0	15
		Serengeti	Naltambiso	Mobebonda	10	4	14		none							0	9	0	0	0	5
				Majengo	9	1	10		none							0	5	0	0	0	5
		Ukerewe	Bukindo	Stooni	83		83		none	4					17	44	6	0	0	0	16
				Gulioni	80	2	82		none	2						13	14	0	0	0	55
							463

## Sheet: Mar-14
	Month	District	Village	Sub-Village	# of Mosquito			ELISA done	Pending Elisa	Pf-CDC	Pf- Clay	Pv247	Pv210	Done PCR	Pending PCR	An. gambiae	An. arabiensis	An.parensis	An. funestus	An. rivulorum-like	PCR negative
					CDC	Clay	Total									An. Gambiae complx		An. Funesus complx
	2014-03-01	Chato	Bukamira	Bukamira	17	33	50		none							0	0	3	0	0	47
				Nyangwe A	35	22	57		none		1					0	0	1	0	0	56
		Karagwe	Kitwe	Bwenyendezi	52	30	82		none	3						0	0	0	0	44	38
				Kanku	38	42	80		none							0	0	0	0	54	26
		Muleba	Kashanda	Kagogo			0		none
							0		none
		Sengerema	Katunguru	Sokoni	15	10	25		none							3	7	0	0	0	15
				Mwambao	7	24	31		none		1					0	9	0	0	0	22
		Rorya	Ochuna	Rata	9	1	10		none							1	6	0	0	0	3
				Ranjira	7		7		none							2	0	0	0	0	5
		Serengeti	Naltambiso	Mobebonda	4	3	7		none							0	6	0	0	0	1
				Majengo	3	1	4		none							0	4	0	0	0	0
		Ukerewe	Bukindo	Stooni	55		55		none							2	26	0	0	0	27
				Gulioni	64		64		none							43	19	0	0	0	2

## Sheet: Aprl-14
	Month	District	Village	Sub-Village	# of Mosquito			ELISA done	Pending Elisa	Pf-CDC	Pf- Clay	Pv247	Pv210	Done PCR	Pending PCR	An. gambiae	An. arabiensis	An.parensis	An. funestus	An. rivulorum-like	PCR negative
					CDC	Clay	Total									An. Gambiae complx		An. Funesus complx
	2014-04-01	Chato	Bukamira	Bukamira			0		none
				Nyangwe A			0		none
		Karagwe	Kitwe	Bwenyendezi	32		32		none							0	0	0	0	27	5
				Kanku	91	39	130		none	1					39	0	0	0	0	60	31
		Muleba	Kashanda	Kagogo			0		none
							0		none
		Sengerema	Katunguru	Sokoni	5	4	9		none							0	3	0	0	0	6
				Mwambao	4	3	7		none							0	0	0	0	0	7
		Rorya	Ochuna	Rata	8	11	19		none							2	9	0	0	0	10
				Ranjira	18	10	28		none							0	6	0	0	0	22
		Serengeti	Naltambiso	Mobebonda	3	3	6		none							0	6	0	0	0	0
				Majengo	8	1	9		none	1						0	9	0	0	0	0
		Ukerewe	Bukindo	Stooni	19		19		none							7	9	0	0	0	3
				Gulioni	21		21		none							6	10	0	0	0	5
