# Supplementary material for: Indoor residual spraying with micro-encapsulated pirimiphos-methyl (Actellic® 300CS) against malaria vectors in the Lake Victoria basin, Tanzania
Source: PLoS One. 2017 May 10;12(5):e0176982. doi: 10.1371/journal.pone.0176982 (PMC5425192; doi:10.1371/journal.pone.0176982)
Supplement: S4 Table — (XLS) [file pone.0176982.s004.xls]

## Sheet: Rainfall 2014
JANUARY			FEBRUARY			MARCH			APRIL			MAY			JUNE			JULY			AUGUST			SEPTEMBER			OCTOBER			NOVEMBER			DECEMBER
SENGEREMA DISTRICT
1-10 Jan 2014	8.01073	30.7436	1-10 Feb 2014	28.2812	24.9386	1-10 Mar 2014	12.6104	26.0817	1-10 Apr 2014	66.142	42.967	1-10 May 2014	14.378	34.6726	1-10 Jun 2014	25.2101	6.46323	1-10 Jul 2014	0.020446	1.82263	1-10 Aug 2014	1.42356	6.12316	1-10 Sep 2014	31.6081	14.7977	1-10 Oct 2014	39.2901	16.6759	1-10 Nov 2014	30.3336	42.7518	1-10 Dec 2014	20.7454	47.7772
11-20 Jan 2014	42.3342	30.6379	11-20 Feb 2014	29.4233	23.5631	11-20 Mar 2014	60.3597	31.3419	11-20 Apr 2014	38.1683	42.1303	11-20 May 2014	12.3523	25.1134	11-20 Jun 2014	2.61834	2.3562	11-20 Jul 2014	2.52652	2.31708	11-20 Aug 2014	2.61511	9.73782	11-20 Sep 2014	5.64128	14.4215	11-20 Oct 2014	60.5849	23.3764	11-20 Nov 2014	59.191	46.8875	11-20 Dec 2014	13.8063	45.0865
21-31 Jan 2014	27.8237	28.555	21-28 Feb 2014	12.7613	26.0817	21-31 Mar 2014	84.4043	38.1703	21-30 Apr 2014	1.46211	39.4229	21-31 May 2014	3.50079	14.4328	21-30 Jun 2014	0.213635	1.48363	21-31 Jul 2014	7.23498	3.4759	21-31 Aug 2014	27.6831	13.0384	21-30 Sep 2014	43.0812	14.0909	21-31 Oct 2014	34.5288	33.5156	21-30 Nov 2014	99.5362	47.6244		17.2758
	26.0562			23.4886			52.4581			35.2575			10.077			9.34737			3.26065			10.5739			26.7769			44.8013			63.0203
SERENGETI DISTRICT
1-10 Jan 2014	15.8722	43.39	1-10 Feb 2014	46.5868	30.0286	1-10 Mar 2014	4.61308	24.7347	1-10 Apr 2014	50.0707	39.0213	1-10 May 2014	36.8847	43.6441	1-10 Jun 2014	17.1509	9.95566	1-10 Jul 2014	1.60935	3.99056	1-10 Aug 2014	8.11082	8.85907	1-10 Sep 2014	25.8788	14.6829	1-10 Oct 2014	10.8502	14.9112	1-10 Nov 2014	10.9499	35.2165	1-10 Dec 2014	40.2747	37.5922
11-20 Jan 2014	22.283	33.7158	11-20 Feb 2014	43.3067	24.2799	11-20 Mar 2014	75.6081	28.2549	11-20 Apr 2014	8.8753	39.7108	11-20 May 2014	11.4514	32.628	11-20 Jun 2014	13.1534	5.39411	11-20 Jul 2014	15.5755	5.51105	11-20 Aug 2014	7.28346	11.3592	11-20 Sep 2014	44.279	14.6277	11-20 Oct 2014	77.9862	19.4287	11-20 Nov 2014	39.8769	37.6925	11-20 Dec 2014	63.6697	40.6362
21-31 Jan 2014	9.84365	33.7107	21-28 Feb 2014	6.85202	22.4783	21-31 Mar 2014	74.5708	33.6354	21-30 Apr 2014	3.11208	39.5682	21-31 May 2014	10.3152	18.9019	21-30 Jun 2014	0.0636606	3.65842	21-31 Jul 2014	15.7512	7.1177	21-31 Aug 2014	39.6972	13.6903	21-30 Sep 2014	27.4205	14.27	21-31 Oct 2014	20.047	27.9161	21-30 Nov 2014	40.3499	37.1524	21-31 Dec 2014	56.252	43.39
	15.9996			32.2485			51.5973			20.686			19.5504			10.1227						18.3638			32.5261			36.2945			30.3922			53.3988
UKEREWE DISTRICT
1-10 Jan 2014	14.2619	23.9401	1-10 Feb 2014	28.4954	21.1954	1-10 Mar 2014	3.3011	23.7214	1-10 Apr 2014	73.6652	42.3118	1-10 May 2014	43.642	39.2079	1-10 Jun 2014	29.5431	8.1605	1-10 Jul 2014	0.157864	2.805	1-10 Aug 2014	6.71306	8.19646	1-10 Sep 2014	23.8572	15.8071	1-10 Oct 2014	31.8902	19.2776	1-10 Nov 2014	54.3389	44.8768	1-10 Dec 2014	40.8451	45.1764
11-20 Jan 2014	35.6409	24.799	11-20 Feb 2014	47.618	21.2269	11-20 Mar 2014	53.1877	27.8329	11-20 Apr 2014	43.1643	44.2034	11-20 May 2014	46.4742	28.5768	11-20 Jun 2014	11.0855	3.0777	11-20 Jul 2014	7.3261	4.37018	11-20 Aug 2014	16.7087	10.5003	11-20 Sep 2014	10.3099	16.2109	11-20 Oct 2014	88.8905	25.962	11-20 Nov 2014	78.2653	48.1256	11-20 Dec 2014	19.4051	42.4637
21-31 Jan 2014	19.8578	23.7212	21-28 Feb 2014	3.39935	23.7214	21-31 Mar 2014	125.48	35.2398	21-30 Apr 2014	13.8537	44.5023	21-31 May 2014	8.08531	17.3611	21-30 Jun 2014	7.90401	2.01052	21-31 Jul 2014	28.6203	6.23464	21-31 Aug 2014	59.5731	13.4188	21-30 Sep 2014	36.0999	16.4342	21-31 Oct 2014	79.7871	35.9256	21-30 Nov 2014	136.273	46.9442		30.1251
	23.2536			26.5043			60.6562			43.5611			32.7338			16.1775			12.0348			27.6649			23.4223			66.856			89.6259
